# Supplementary material for: Application of dried blood spot sample pooling strategies for Plasmodium 18S rRNA biomarker testing to facilitate identification of infected persons in large-scale epidemiological studies
Source: Malar J. 2021 Oct 7;20:391. doi: 10.1186/s12936-021-03907-8 (PMC8499573; doi:10.1186/s12936-021-03907-8)
Supplement: Supplementary file 1 — Additional file 1: Text S1. Calculation of total test counts in the GUI for the square matrix pooling scheme. Total test count was the sum of tests for screening pools and individual deconvolution samples. Screening tests for pools was calculated as 2 × N × (number of samples/ N2). If an average of positive sample in each pool was calculated ≤ 1, deconvolution was determined not necessary (shown in Additional file 4: Fig. S3A); if the average of positive samples in each pool was calculated > 1, the Microsoft Excel GUI program assumed that the positive samples were distributed evenly in the matrix, shown in Additional file 4: Fig. S3B. The program counted the total number of pools as QUOTIENT plus one. If the number of positive cases were greater than the total number of pools, the program used function MOD to determine the number of pools having additional one positive case, while the difference would be the pools having one less positive case. The number of positive cases in the former pools were determined using the ROUNDUP function for the predicted positive cases divided by the total number of pools; the number of positive cases in latter pools were determined using the ROUNDDOWN function. The number of tests to deconvolute each positive pool was all members in positive Row pools or Column pools. [file 12936_2021_3907_MOESM1_ESM.xlsx]

## Sheet: GUI
	Estimate maximum test counts for the two-stage hierarchy pooling scheme
	Number of samples in cohort	1000
	Predicted prevalence rate	0.02
	Predicted positive case	20
	Optimal pooling size	7
	Test counts for pools	142.857
	Positive pools	20
	Test counts for deconvolution	140
	Maximum total test count	283
	Instruction:
	Fill in the number of samples and predicted prevalence rate
	Optimal pooling size is calculated for a prevalence rate (X): X^(-1/2)

## Sheet: Graph
The mini pooling scheme
Estimate the total test counts	Optimal pool size -3	Optimal pool size -2	Optimal pool size -1	Optimal pool size	Optimal pool size +1	Optimal pool size +2	Optimal pool size +3
	Function	Function	Function	Function	Function	Function	Function
Number of samples in cohort	1000	1000	1000	1000	1000	1000	1000
Predicted prevalence rate	0.02	0.02	0.02	0.02	0.02	0.02	0.02
Predicted positive case	20	20	20	20	20	20	20
Optimal pooling size	4	5	6	7	8	9	10
Test counts
Pools	250	200	166.667	142.857	125	111.111	100
Positive pools	20	20	20	20	20	20	20
Deconvolution	80	100	120	140	160	180	200
Maximum test count	330	300	287	283	285	291	300
