# Supplementary material for: Application of dried blood spot sample pooling strategies for Plasmodium 18S rRNA biomarker testing to facilitate identification of infected persons in large-scale epidemiological studies
Source: Malar J. 2021 Oct 7;20:391. doi: 10.1186/s12936-021-03907-8 (PMC8499573; doi:10.1186/s12936-021-03907-8)
Supplement: Supplementary file 2 — Additional file 2: Text S2. Primers/probes concentrations used for the UW qRT-PCR assay and DNA sequences. Plasmodium falciparum qRT-PCR employed 0.4 µM of PfDDT1451F21 (5’-GCGAGTACACTATATTCTTAT-3’), 0.4 µM of PfDDT1562R21 (5’-ATTATTAGTAGAACAGGGAAA-3’) and 0.1 µM of Pf probe (5'-[6-FAM]-ATTTATTCAGTAATCAAATTAGGAT-3'); for Pan Plasmodium qRT-PCR, they were 0.2 µM of PanDDT1043F19 (5’-AAAGTTAAGGGAGTGAAGA-3’), 0.2 µM of PanDDT1197R22 (5’-AAGACTTTGATTTCTCATAAGG -3’) and 0.1 µM of Pan probe (5'-[CAL Fluor Orange 560]-ACCGTCGTAATCTTAACCATAAACTATGCCGACTAG-3'); for TBP RT-PCR, they were 0.1 µM of TBP forward primer (5’-GATAAGAGAGCCACGAACCAC-3’), 0.1 µM of TBP reverse primer (5’- CAAGAACTTAGCTGGAAAACCC-3’) and 0.1 µM of TBP probe (5'-[Quasar 670]- CACAGGAGCCAAGAGTGAAGAACAGT-3'). [file 12936_2021_3907_MOESM2_ESM.xlsx]

## Sheet: GUI
	Estimate maximum test counts for square matrix pooling schemes
	Number of samples in cohort	1000
	Predicted prevalence rate	0.0005
	Predicted positive case	0.5
	Pool size for the row and the column	5
	Size of pool	25
	# of pools	41
	Tests for pools	410
	Tests for deconvolution	0
	Maximum total test count	410
	Instructions:
	Fill in the number of samples and prevalence rate
	Select a pool size for the row/column
	If the total test counts ≥ the number of samples, the pooling scheme is invalid.
	If the maximum test count in the graph gives zero value, the pooling scheme is invalid.
	When a large pool size is chosen, the trend could be odd.

## Sheet: Matrix
						chosen one						The first step
	The maxtrix pooling scheme											2
	Estimate the total test counts											3
												4
	Number of samples in cohort		1000	1000	1000	1000	1000	1000	1000			5
	Predicted prevalence rate		0.0005	0.0005	0.0005	0.0005	0.0005	0.0005	0.0005			6
	Predicted positive case		0.5	0.5	0.5	0.5	0.5	0.5	0.5			7
												8
	Pool size for the row/colum		2	3	4	5	6	7	8			9
	the size of pool		4	9	16	25	36	49	64			10
	# of pools		251	112	63	41	28	21	16			11
	tests		1004	672	504	410	336	294	256			12
												13
	The distribution of pool											14
	number of pools		0.5	0.5	0.5	0.5	0.5	0.5	0.5			15
			250.5	111.5	62.5	40.5	27.5	20.5	15.5			16
	positive samples per pool											17
			1	1	1	1	1	1	1			18
			0	0	0	0	0	0	0			19
	Tests Required for deconvolution											20
			0	0	0	0	0	0	0			21
												22
	Maximum total test count		1000	672	504	410	336	294	256			23
												24
												25
												26
												27
												28
												29
												30
												31
												32
												33
												34
