# Supplementary material for: Application of dried blood spot sample pooling strategies for Plasmodium 18S rRNA biomarker testing to facilitate identification of infected persons in large-scale epidemiological studies
Source: Malar J. 2021 Oct 7;20:391. doi: 10.1186/s12936-021-03907-8 (PMC8499573; doi:10.1186/s12936-021-03907-8)
Supplement: Supplementary file 3 — Additional file 3: File S1. Estimation tool for maximum test counts for the two-stage hierarchy pooling scheme. File S2. Estimation tool for maximum test counts for square matrix pooling scheme. File S3. Estimation tool for maximum test counts for the three-stage hierarchy pooling scheme. [file 12936_2021_3907_MOESM3_ESM.xlsx]

## Sheet: GUI
	Estimate maximum test counts for the three-stage hierarchy pooling scheme
	Number of samples in cohort	1000
	Predicted prevalence rate	0.01
	Predicted positive cases	10
	Pool size for the first step	20
	# of pools	50
	Test counts (1st round)	50
	Positive pools	10
	Potential samples in 1st positive pools	200
	Pool size for the second step	5
	# of pools	40
	Positive pools	10
	Potential samples in 2nd positive pools	50
	Test counts (2nd round)	90
	Maximum total test count	140
	Instructions:
	Fill in the number of samples and prevalence rate
	Choose the pool size
	Adjust the pool size for the first step to yield the least maximum total test count.
	The intersection of two trend lines in the top graph indicates the optimal pooling size for the second step.

## Sheet: Two-step graph
		pooling size -3	pooling size -2	pooling size -1	Pooling size	pooling size +1	pooling size +2	pooling size +3
													Pool Size
	The two-step mini pooling scheme												2
	Estimate maximum total test counts												3
													4
	Number of samples in cohort	1000	1000	1000	1000	1000	1000	1000					5
	Predicted prevalence rate	0.01	0.01	0.01	0.01	0.01	0.01	0.01					6
	Predicted positive case	10	10	10	10	10	10	10					7
													8
	Pool size for the first step	17	18	19	20	21	22	23					9
	# of pools	58.8235	55.5556	52.6316	50	47.619	45.4545	43.4783					10
	Test counts (1st round)	59	56	53	50	48	45	43					11
	Positive pools	10	10	10	10	10	10	10					12
	Potential samples in 1st positive pools	170	180	190	200	210	220	230					13
													14
	Pool size for the second step		3	4	5	6	7						15
	# of pools		66.6667	50	40	33.3333	28.5714						16
	Positive pools		10	10	10	10	10						17
	Potential samples in 2nd positive pools		30	40	50	60	70						18
	Test counts (2nd round)		96.6667	90	90	93.3333	98.5714						19
													20
	Maximum total test count		146.667	140	140	143.333	148.571						21
													22
													23
													24
													25
													26
													27
													28
													29
													30
													31
													32
													33
													34
													35
													36
													37
													38
													39
													40
													41
													42
													43
													44
													45
													46
													47
													48
													49
													50
													51
													52
													53
													54
													55
													56
													57
													58
													59
													60
													61
													62
													63
													64
													65
													66
													67
													68
													69
													70
													71
													72
													73
													74
													75
													76
													77
													78
													79
													80
													81
													82
													83
													84
													85
													86
													87
													88
													89
													90
													91
													92
													93
													94
													95
													96
													97
													98
													99
													100
													101
													102
													103
													104
													105
													106
													107
													108
													109
													110
													111
													112
													113
													114
													115
													116
													117
													118
													119
													120
													121
													122
													123
													124
													125
													126
													127
													128
													129
													130
													131
													132
													133
													134
													135
													136
													137
													138
													139
													140
													141
													142
													143
													144
													145
													146
													147
													148
													149
													150
